# Supplementary material for: Higher mitochondrial DNA copy number is associated with metformin-induced weight loss
Source: Commun Med (Lond). 2023 Feb 18;3:29. doi: 10.1038/s43856-023-00258-0 (PMC9938854; doi:10.1038/s43856-023-00258-0)
Supplement: Supplementary file 2 — Supplementary Data 1 [file 43856_2023_258_MOESM2_ESM.xlsx]

## Sheet: Sheet1
Supplementary Data 1. weight loss of participants at multiple time points
Drug	mtDNA-CN	week 2	week 4	week 8	week 12	week 16	week 20	week 24	week 28	week 32	week 40	week 48
Met	Medium	0	0	-1	-2	-2	-1	-1	-2.5	-2	-2	-1
Met	Low	0	1	1	0	-1	-2	-2.5	NA	NA	NA	NA
Met	Low	0	-0.5	-1	-1	-1	-1	-2.4	NA	NA	NA	NA
Met	High	0	0	0	0	1	1	1	NA	NA	NA	NA
Met	Medium	0	0	-0.5	-2	-3.5	-3	-3	-3	0	-7.5	-3
Met	Medium	0	0	0	0	2	1	1.5	1	1	0	0
Met	Medium	0	0	-1.5	-2	-2	-2.5	-3	NA	NA	NA	NA
Met	Medium	-2	-3	-3	-3	-3.5	-1	-2	-2	-2	-2	-0.5
Met	Low	-2	-1	-2.5	-4	-2	-2	0	0	0	1	2
Met	Low	4	0	0	-1	-1	-2.5	-2	-1	-5	0	0
Met	Medium	0.5	-2	-8	-3.5	-6	-5	-5	-2.5	-4	-2	0
Met	Low	0	0	-1	0	0	-1	1	1	0	1	-1
Met	Medium	4.5	1.5	2.5	0.5	1	0.5	0.5	1.5	0.5	0.5	1.5
Met	Low	-2	-3	-3	-4	-4	-3	-2	-1	-1	-2.5	-3
Met	Low	-0.5	-1.5	-1.5	-1.5	-0.5	-0.5	-1.5	-0.5	-0.5	1.5	0.5
Met	Low	0.5	0	-1	-2	-2	-1	-1	0	0	3	1
Met	Medium	-2	-4	-4	-4	-5	-4	-4	NA	NA	NA	NA
Met	Low	-1.5	-2	-2	-1.5	0	-1	0	-1	-1.5	0	-1
Met	High	-1	-1	0	-2	-1	-2	-2	NA	NA	NA	NA
Met	Low	-2	0	-2	-2	0	-1	-2	NA	NA	NA	NA
Met	Low	-3	-2	-3	-3	-3	-3	-3	-3	-4	-3	-3
Met	Low	0	0	0	0	0	-1	-1	NA	NA	NA	NA
Met	High	0	0	0	0	0	0	-1	-2	0	0	0
Met	Medium	0	0	-2	0	0	0	1	NA	NA	NA	NA
Met	Medium	0	-2	-2	-3	-3	-3	-3.5	-6	-6	-4	-4.5
Met	High	-3	-4	-4	-7	-6	-8	-8	-8	-9	-7	-8
Met	High	0	-1	-0.5	0	0	-1	0	NA	NA	NA	NA
Met	Medium	0	-1	0	-1	-1	-1	-1	0	-2	-1	-2
Met	Low	1	1	0.5	0	2	0	5	2	3	1	-3
Met	Medium	0	0	-1	0	0	0	0	NA	NA	NA	NA
Met	Medium	0	NA	NA	NA	NA	NA	NA	NA	NA	NA	NA
Met	Medium	0	-0.5	-2.5	-1.5	-5	-5	-4	-3	-2.5	-2.5	-2
Met	High	0	0.5	0.5	0.5	-2.5	-2.5	-3	NA	NA	NA	NA
Met	High	-1	-1	-1	0	0	-1	-1	-1	-2	-1.5	-2
Met	High	-1.5	-3	-2.5	-3.5	-3	-2	-3	-3	-4	-5	-5
Met	High	0	-1	-1	-1	-1	-1	-1	1	0.5	-2	-3.5
Met	High	-2	-1.5	-1.5	-1.5	-1.5	-1.5	-1.5	-0.5	-1.5	-2.5	-3.5
Met	High	-2	-3	-2	-1	-1	-2	-2	-2	-2	0	-1
Met	High	0	0	-1	0	-1	-2	-0.5	-1	-1	-12	-1
Met	Medium	0.5	0.5	0	-1	1	0.5	0	0	0	0	-1
Met	Medium	0	0	-1	1	1	2	1	1	0.5	0	0
Met	High	-2	-2	-2	-1	-1	-1	-2	NA	NA	NA	NA
Met	High	-1	-1	-1	NA	NA	NA	NA	NA	NA	NA	NA
Met	Medium	-1	-2	0	1	1	1	1.5	1	3	-3	1
Met	Low	-1	-1	-4	-7	-7	-7	-7	-7	-7	-9	-8
Met	High	0	1	-1	-2	-1	-2	-2	-4	-2	-4	-3
Met	High	-2	-2	-4.5	-4	-7	-7	-6	-2	-5	-3.5	-4
Met	High	0.5	2	-1	-2	-3	-4	-3	-3	-3	-3	-2
Met	High	-0.5	-3	-5	-6	-6	-7.5	-7.5	-10	-9	-11	-12.5
Met	Medium	2	0	-1	-3	0	0	1	0.5	0	2	0
Met	Low	-2	0	-2	0	-1	-3	-3	NA	NA	NA	NA
Met	High	0	2	3	0	0	-2	-3	0	-4	-4	-3
Met	High	1	1	-1	0	-1	-1	-1	-8	-8	-10	-3
Met	Medium	-1	-2	0	-3	-3	-3	-3	-4	-4	-4	-2
Met	Low	2	0	2	2	2	1	4	3	2	1	0
Met	High	-2	-2.5	-3	-3	-3	-2.5	-2.5	-3	-3	-3	-4
Met	Low	-1	-2	-3	-1	-1	-1	-1	-1	-1	-1	-2
Met	Low	0	0	0	0	2	3	4	3	3	3	3
Met	Medium	-0.5	-1	-1	-1	-1	-1	0	0	0	0	-1
Met	Low	-1	-2	-2	-3	-3	-3	0	0	0	0	-1
Met	Low	-1	-1	-2	-2.5	-2.5	-3	-2	-2	-2	-3	-3
Met	High	1	1	1	1	1	1	2	2	2	2	2
Met	Medium	0	-2	-2	-2	-1	-1	-1	-1	-1	-2	-2
Met	Medium	-0.5	-0.5	-0.5	-0.5	-0.5	-0.5	-0.5	-0.5	-1	-1.5	-1.5
Met	Low	-2	-3	-4	-4	-4	-4	-4	-4	-5	-5	-5
Met	Medium	0	-1	-2	-2	-2	-2	-3	-3	-3.5	-4	-4
Met	Medium	0	0	-1	-1	-1	-1	-1	-1.5	-2	-2	-2
Met	Low	-1	-1	-2	NA	NA	NA	NA	NA	NA	NA	NA
Met	Low	-1	-1	0	-2	-1	-2	-1	0	0	0.5	1
Met	Low	0	0	0	0	-0.5	-0.5	-1	-1	-1	-0.5	0
Met	High	0	0	-1	-1	-1.5	-1	-2	-2	1	2	2
Met	Medium	-2	-2.5	-2.7	-3	-4	-4	-6	-6	-6	-7	-7.5
Met	Low	-0.5	NA	NA	NA	NA	NA	NA	NA	NA	NA	NA
Met	Medium	1	0	-1	-2	-2.5	-3	-2	-2	-2	0	1
Met	High	-1	-1.5	-3	-3.5	-7	-5.5	-6	-5	-6	-5	-4
Met	High	1	-1	-2	-3	-5	-6	-5	-5	-5	-6	-7
Met	High	-0.5	NA	NA	NA	NA	NA	NA	NA	NA	NA	NA
Met	High	0	-1.3	-2	0	0.5	1	0	1	0.5	0	-1
Met	Low	0	0	0	1	1	1	0	NA	NA	NA	NA
Met	Low	-1.5	-0.5	-0.5	-1.5	-2.5	2	0.5	-0.5	-2.5	-2.5	-1.5
Met	Medium	1	1	1.5	0.5	0.5	-1.5	-1.5	-1.5	-1.5	-1.5	-0.5
Met	Medium	1	1	0	0	-1	-1.5	-2	-2	-2	-1	-3
Met	Low	-1	-1	-1	-2	-2.5	-3.5	-4	-3	-3	-3	0
Met	Medium	-1	-2	-1	-2	-3	NA	NA	NA	NA	NA	NA
Met	Medium	0	-1	-2	-3	-2	-1	0.5	NA	NA	NA	NA
Met	Medium	-0.5	-1	-3	-3	-3	-3	-1	-1	-1	2	1
Met	High	0	-0.5	0.5	-1	-1.5	-4	-5.2	-6	-6.5	-6.5	1.5
Met	High	0	-0.5	1	-3.5	-4.5	-4.5	-4.5	-6	-5	-3.5	-1
Met	High	0.5	2	2	2	0.5	1.5	-0.5	-1.5	-1.5	-2.5	2.5
Met	High	0	0	-0.5	-1	-1	-2	-1.5	-5	-4.5	-4	-3
Met	High	0	1	1	0	0	-1	-1	NA	NA	NA	NA
Met	High	0	-1	-3.5	-5	-6	-5.5	-6.5	-7.5	-8.5	-9.5	-8.5
Met	Medium	-0.5	0	-1	-3.5	-4	-6	-5.5	NA	NA	NA	NA
Met	Medium	-1	-1.5	-1.5	-2	-2	-2	-3	-3	-2.5	-2	-3
Met	Medium	1	1.5	1	1	-2	-2	0	-2	-2	-1	2
Met	High	0	0	-1.5	-2	-4.5	-5	-6	-6	-6	-6	-5
Met	Low	-1.5	-0.5	-1.5	-2.5	-3.5	-3.5	-3	-3.5	-4	0	0
Met	Medium	-1.5	-1	-3.5	-4.5	-4.5	-4.5	-5.5	-5	-4.5	-5.5	-4.5
Met	Medium	0	-1.5	-2	-2	-3	-4	-4	NA	NA	NA	NA
Met	Low	0	-0.5	-2	-1.5	-2	-2.5	-2	-2	0	0	0
Met	Medium	-0.5	-1.5	-4	-5	-6	-7	NA	NA	NA	NA	NA
Met	Medium	-0.5	-1.5	-4	-5	-6	-7	NA	NA	NA	NA	NA
Met	High	0	0	0	0	0	0	0	0	-1	-2	-4
Met	Low	-1.5	-2	-2	-1.5	-3	-4	2	2	2	1	0
Met	Medium	-1.5	-2.5	-3.5	-3.5	-4.5	-4.5	-4	-2.5	-2.5	-3.5	-4
Met	Medium	-1.5	-1.5	-2.5	-1.5	-1.5	-0.5	-0.5	-0.5	-0.5	-2.5	-3
Met	High	-1.5	-3	-4	-5	-6	-7	-8	-8.5	-9	-9	-8.5
Met	Medium	0	0	0	0	-1	-1	1	1	1	1	1.5
Met	High	0	0	0	0	0	0.5	0	0	0	0.5	-1
Met	High	1	0.5	0	-2.5	-3	-3	-5	-5	-5	-4	-3
Met	Medium	-1	-1	-2.5	-2	-1	-2	-1	0	-1	-1	-1
Met	Medium	-2	-2	-4	-6	-7	-5	-3	-4	-3	-4	-6.5
Met	High	-1.5	-0.5	0.5	-2.5	-2.5	-1.5	-0.5	-0.5	-2.5	-2.5	-2.5
Met	High	0	0	1	2	4	4	2	2	1	2	0
Met	Medium	2	2	1.5	-3.1	-2	1	2	1.5	0	-4	-4
Met	High	-0.8	0.2	-0.6	-1	-1	-2.1	-2.2	-2.4	-1.3	-2	-3.4
Met	Low	-0.6	-0.5	0	0.2	-1.5	-0.7	-2	-2.2	-2.5	-0.1	0.5
Met	High	0.8	0.2	-1.1	-1.5	-3.1	-3.5	-3.2	-3.1	-2.9	-2.5	-3.4
Met	High	2	0.6	-0.4	-1.4	NA	NA	NA	NA	NA	NA	NA
Met	Low	-0.1	-2.1	-2.7	-3.3	-4.6	1.6	1.8	0.6	-0.4	-5.1	-4
Met	Medium	-0.9	-1	-3.4	-4.1	-4.9	-6.4	-6.9	-7.1	-5.6	-5.6	-7
Met	Low	-1	-1.2	-2.8	-2	-0.7	-3.7	-4	-1.5	-1.7	0.6	0
Met	Low	-0.3	-0.3	-0.5	0.2	-0.1	-1	-0.8	-2.3	0.2	-0.2	-1.5
Met	Medium	-0.8	-1	-1.3	NA	NA	NA	NA	NA	NA	NA	NA
Met	Low	-0.2	-0.4	-0.5	2.7	2.7	4.2	4.3	3.4	3.8	3.7	2.9
Met	High	-1	-1.2	-1.5	-3.3	-3.8	-4.3	-5.8	-5.4	-4.4	-5.1	-5.2
Met	Low	-0.5	-0.6	0.3	-0.4	-0.1	1.1	-0.2	-0.4	-0.5	-0.2	-0.4
Met	High	0	0.5	1	0.5	0	0	0	0	-0.5	-1	-2
Met	Low	0	0.5	0.5	0	0	0.5	2	NA	NA	NA	NA
Met	Medium	-0.5	0	-0.5	0	0.5	0.5	-0.5	-0.5	0	0	0.5
Met	Low	0.4	0.1	-0.2	-0.5	-0.6	-1.6	-2	-2	-1.6	-2.3	-3
Met	High	-0.3	-0.1	0.2	-0.3	-0.8	-1.4	-2.1	-2.3	-8.3	-2.1	-4.3
Met	Medium	-0.3	-2	-4	-4.1	-4.1	-4.8	-6	-5.9	-6.3	-6.8	-6.2
Met	High	-0.2	0.6	-0.1	-0.9	0.3	0.4	-0.5	-1.7	-1.8	-2.6	-3.6
Met	Low	-0.1	-0.2	-1	-1	-1.5	-1.5	-1.8	-2.9	-3.4	-3.1	-0.8
Met	Low	-0.1	-0.2	-1	-1	-1.5	-1.5	-1.8	-2.9	-3.4	-3.1	-0.8
Met	Medium	-1.4	-1.5	-1.3	-0.5	-2.4	-3.2	-4.5	NA	NA	NA	NA
Met	Medium	-1.2	-0.8	-1.5	-1.9	-2.6	-3.5	-3.7	-4.8	-5	-7.4	-5.9
Met	Low	-0.1	-0.2	-0.4	-0.1	-1.9	-2.1	-1.7	-1.2	-1.1	-1	0
Met	High	-0.9	1.1	0.2	-0.3	0.8	1.7	-0.9	0.4	0.9	0.9	-0.1
Met	High	0.6	-0.6	-0.5	-0.4	-1	-2.1	-2.5	-2.2	-2.7	-3.1	-2.6
Met	High	-1	-1.2	-1.6	NA	NA	NA	NA	NA	NA	NA	NA
Met	Medium	-0.7	-0.9	-1.1	-2	-3.8	-0.4	-2.8	-2.6	-2.5	-1.9	-2.3
Met	Low	1.7	1.5	2.8	0.9	1.5	0.9	0.5	0.7	1.7	1.2	2
Met	Low	-0.5	-0.7	-1.2	-1.4	-1.7	-1.9	-1.8	-1.7	-1.5	-1.5	-1.2
Met	Medium	2.8	2.3	1.7	1.2	0.5	0.9	1.4	1	0.8	1.2	2
Met	High	0.5	0.6	0.1	NA	NA	NA	NA	NA	NA	NA	NA
Met	Low	-0.1	-0.9	-2.4	-3.6	-4.1	-4.4	-4.7	-3.1	-3.6	-2.6	-2.4
Met	Low	-1.1	-0.5	-2.1	-2.3	-2.9	-3.1	-1.2	-0.8	-0.5	1.5	0.5
Met	High	-0.5	0	-2	-2	-1	-0.5	-0.5	NA	NA	NA	NA
Met	Low	-0.4	-0.7	-0.8	-0.7	-0.7	0.5	-0.5	-0.7	-0.7	-1.1	-1.5
Met	Medium	-2	-3	NA	NA	NA	NA	NA	NA	NA	NA	NA
Met	High	-1.5	-2.5	-4.5	-7	-9.5	-10.5	-10.5	NA	NA	NA	NA
Met	Low	-1	-2	-1	-3	-4	-8	-7	-8	-9	-9	-9
Met	Medium	-2	-3	-2	-4	-4	-4	-5	-4	-4	-3	-3
Met	High	-0.5	0.5	-0.5	-1.5	-2.5	-3.5	NA	NA	NA	NA	NA
Met	High	-0.5	-1	NA	NA	NA	NA	NA	NA	NA	NA	NA
Met	Low	-1	1	-1	-1	-1	-1	-1	-1	-4	-6	-4
Met	Medium	1.5	1	1	1	1	1	2	1	0	0	0
Met	Medium	0	0	0	0	0	-3.5	-3	NA	NA	NA	NA
Met	Low	0	0	0	0	0	0	0	0	0	0	0
Met	High	0	0	NA	NA	NA	NA	NA	NA	NA	NA	NA
Met	High	0	0	0	-3	-3.5	-3.5	NA	NA	NA	NA	NA
Met	Medium	0	0	1	-1	0	NA	NA	NA	NA	NA	NA
Met	High	0	0	0	0	-1	-1.5	-1.5	-1.5	-1.5	-1.5	-1.5
Met	Medium	0	0	-0.5	-0.5	-0.5	-0.8	-1	-1	-1	-1	-1
Met	Low	0	-0.5	-0.5	-0.5	-0.5	-0.5	-0.5	NA	NA	NA	NA
Met	Low	-1.5	-2	-2	-2	-2	-3	-3	-3	-3.5	-3.5	-3
Met	High	0	1	0	-1	0	-2	-2	NA	NA	NA	NA
Met	Low	-0.5	-1	-1	-2	-1	-0.5	0	-0.5	-0.5	0	-0.5
Met	Medium	0	0	0	0	-2	-3	-1	-1	-1	-1	-1
Met	High	-1	-2	-3	-4	-4.5	-4.5	-4	-4	-4	-4	-5
Met	High	-2	-2	-3	-4	-4	-3	-2	-2	-2	-2	-4
Met	Low	0	-1	-1	-1	-1	-1	-3	-3	-3	-3	-2
Met	High	-2	-2	-3	-3	-3	-3	-2	-2	-2	-2	-3
Met	Low	0	0	0	0	0	0	2	2	2	2	2
Met	Low	-0.5	-1	-1	1	1	1	-1	-1	-1	-1	-1.5
Met	High	-0.5	-0.5	-1	-1	-1	-1	-0.5	-1	-1	-1	-2
Met	Medium	-0.5	-0.5	-1	-1.5	-1.5	-0.5	-1.5	-1.5	-1.5	-2	-2.5
Met	Low	-0.5	-0.5	-0.5	-1	-1	-1	-1.5	-1.5	-1.5	-2	-2
Met	High	0	0	-0.5	-0.5	-1.5	-1.5	-1.5	-1	-1	-2	-2
Met	Medium	0.5	0	0	0	0	0	-1	-1	-1	-1.5	-2
Met	Medium	-1	-1	-1.5	-1.5	-2	-2	-2	-2	-2	-2	-2
Met	Medium	-0.5	-0.5	-0.5	0	-1	-1	-2	-1.5	-1.5	-1	-1
Met	Medium	-0.5	-0.5	-0.5	-1	-1	-1	-1.5	-1.5	-2	-2	-2
Met	High	-0.5	-0.5	-0.5	-0.5	-1	-1	-1	-1	-1	-1	-1
Met	Low	0	0	0	0	0	0	0	-0.5	-0.5	-1	-1
Met	Medium	0	0	0	-0.5	-0.5	-1	-1	-1	-1	-1.5	-1.5
Met	Low	0	0	0	-0.5	-1	-0.5	0	0	0	0	0
Met	Low	0	0	0.5	0	0	-1	-1	NA	NA	NA	NA
Met	Low	0	0	0	0.5	0	0	NA	NA	NA	NA	NA
Met	Medium	0	0	0	NA	NA	NA	NA	NA	NA	NA	NA
Met	Medium	-9	-2	-3	-2	-1	-2	-1	-1.5	-2	-2	-1
Met	Low	-1	-2	-2	-2	-1	-1	-1	0	-1	-1	0
Met	Medium	0	-1	-2	-3	-3	-3	-4	-4	-4	-4	-3
Met	High	1	1	0	-2	-2	-2	-2	-2	-2	-2	2
Met	Low	-1	-2	-4	-5	-7	-9	-9	-8	-6	-4	-4
Met	Low	0	0	0	0	0	0	0	0	0	0	0
Met	Low	0	0	0	0	-1	-1	-1	-1	-1	-2	-3
Met	Low	0	0	0	0	0	0	-1	-2	-4	-5	-4
Met	Medium	0	0	0	1	1	1	2	2	2	2	0
Met	High	0	0	0	1	2	1	1	1	1	0	2
Met	Medium	0	-1	-4	-4	-4	-5	NA	NA	NA	NA	NA
Met	High	-1	-1	-1	-1	-2	-3	NA	NA	NA	NA	NA
Met	High	0	0	-4	-5	-5	-5	-5	-5	-5	-5	-5
Met	Low	0	0	-1	-1	2	2	2	2	2	1.5	1
Met	Medium	0	-1	NA	NA	NA	NA	NA	NA	NA	NA	NA
Met	Medium	0	0	0	0	0	2	3	1	1	1	1
Met	Low	0	0	1	1	0	1	2.5	2	2	1	1
Met	Medium	0	-2	-2	-2	-2	-4	-6	-6	-6	-4	-2
Met	Low	0	0	0	0	0	-1	-2	-2	-2	-2	NA
Met	Medium	0	0	0	0	-1.5	-2	-2	0	0	0	0
Met	High	0	1	-1	-1	-1	-2	-2	-2	-2	0	0
Met	Low	1	3	3	3	3	3	2	1	2	3	3
Met	High	-1	-1	-1	-3	-3	-3	-4	-4	-3	-3	-3
Met	Low	0	0	NA	NA	NA	NA	NA	NA	NA	NA	NA
Met	High	0	-1	-1	-1	-3	-4	-5	-4	-4	-4	-4
Met	High	-1	0	-1	-2	-2	-0.5	1	1	1	2	2
Met	Medium	0	-1	-2	-2	-2	-2.5	-3	-2.5	-3	-3	-2
Met	High	-1	-2	-1	-1	-1	-2	-2	-2	-2	-3	-3
Met	High	0	0	0	0	0	1	-1	-1	-1	0	0
Met	Low	-1	-1	-2	-2	-2	-2	-3	-3	-3	-2	-2
Met	High	1	-1	-1	-3	-4	-4	-4	NA	NA	NA	NA
Met	Low	-1	-2	-2	-3	-4	-4.5	-4	-3	-2	-1	-1
Met	High	-0.5	-1	-2	-2	-4	-4	-4	NA	NA	NA	NA
Met	High	0	0	0	0	0	0	0	0	0	0	0
Met	High	0	-2	-3	-4	-4	-4	-4	-3	-3	-3	-3
Met	Low	-1	-1	-2	-3	-3	-3	-3	-3	-3	-3	-3
Met	Low	-1	-1	0	-1	-1	-2	0	0	0	0	0
Met	Low	-0.5	-0.5	-1.5	-1.5	-1.5	-2	-1.5	-1.5	-1.5	-1.5	-1.5
Met	Low	-2	-4	-5	-5.5	-6	-5	-5	-5	-5	-5	-6
Met	Low	-0.5	-0.5	-1.5	-1.5	-1.5	-2.5	-2.5	-2.5	-2.5	-2.5	-3.5
Met	Medium	0.5	-1	-1	-0.5	-0.5	-1	-1.4	0.5	0	0.5	0.5
Met	Medium	2.5	1	-0.5	-2.5	-2.5	-2.5	-3.6	-2.5	-2.5	0	5.5
Met	Low	-0.4	1.2	0.2	-2.1	-2.8	-2.8	-2.1	-1.8	-0.8	-0.8	1.2
Met	High	0.4	-0.1	-1.6	-3.1	-4.1	-4.1	-3.3	-2.1	-2.1	-2.1	-2.1
Met	High	-0.3	-0.3	0.7	-0.3	-4.5	-2.3	-0.9	-4.3	-4.3	-4.3	2.7
Met	Medium	0	0.5	-2	0	0	NA	NA	NA	NA	NA	NA
Met	Low	-0.5	0.5	-2	-2	-2.5	-3	-1.9	-2	0.5	1	-0.6
Met	Medium	1.5	1	-1.5	-3.9	-2	-2.5	-1.5	-1.5	-1.5	-1	-1.5
Met	Medium	0	0.5	1	1.9	1.5	NA	NA	NA	NA	NA	NA
Met	Medium	-0.2	-0.7	-1.7	-3.9	-1.2	-2.2	-2.7	-1.7	-2.7	-1.8	-4.2
Met	High	1	0.5	-0.5	-1	0.5	3	1.2	3	3	2.5	-0.4
Met	Low	1	1.5	1	2.2	4	5	6	5.5	5	4	-7
Met	High	-3	-2	-1.5	0.5	2	0	1	-1	0	-2	0
Met	Medium	-3	-2	-2	-1.5	0	1	0	NA	NA	NA	NA
Met	Medium	0	-2.3	1.7	1.7	1.7	0.7	1.3	1.7	1.7	0.7	-0.3
Met	Low	1.2	1.2	NA	NA	NA	NA	NA	NA	NA	NA	NA
Met	Low	-0.7	-1.2	-2.2	-2	-0.7	0.3	NA	NA	NA	NA	NA
Met	Medium	-0.2	-0.2	-1.2	-1.2	-2.2	-2.2	-3.2	-5.2	-5.2	-4.2	-4.2
Met	Low	-1	-1	-3	-2.5	-5	-4	-5.8	-4	-5	-6	-5
Met	High	1.4	1.4	1.4	-1.1	-3.6	-6.1	-5.1	-6.6	-4.6	-5.1	-2.6
Met	High	0	0	0	-1	-4	-5	-5	-5	-5.5	-4	-1
Met	High	0.5	0.5	-3	-3.5	-5	-4	1	-3	-4	-3	-2
Met	Low	0	-3	-1	-2	-3	-3	-1	-2	-1	0	-1
Met	High	0	-2	-2	-1	-3	-3	-2	-1	0	0	-1
Met	Low	0	-3	-3.5	-4	-3	-3.1	1	-1	0	-1	-1
Met	Medium	0	0	-1	-1	0	-1	0	1	-0.5	-2	-1
Met	Medium	-1	-2	-1	-2	-2.5	-3	1	0.5	0	0	-7
Met	High	-1.5	-4	-3	-2	7	-1	0	-1	0	1	-6
Met	High	-2.5	-2.5	-3	-3	0.5	-0.7	-1.5	-0.5	-0.5	2.5	-0.5
Met	Medium	0	0	-1	-1	-1.5	1	1	1.5	1	1.5	-2
Met	Low	0.8	0.3	-0.2	0.3	0.3	1.3	1.3	2.3	1.3	1.3	0.3
Met	Low	-1	-1.5	-1	0	1	1	2	2	2	0.5	-1
Met	Low	0.8	-0.7	0.3	0.3	3.3	3.8	2.3	3.3	1.8	2.8	1.3
Met	High	0.3	0.3	-0.2	NA	NA	NA	NA	NA	NA	NA	NA
Met	High	0	0.5	-1.5	-0.5	-0.5	1	0	-0.5	-0.5	-2.5	-1.5
Met	Low	-1.5	-3	-0.5	-2	-2.5	-3.5	-3.5	NA	NA	NA	NA
Met	Medium	-0.5	-1	NA	NA	NA	NA	NA	NA	NA	NA	NA
Met	Low	0	-2	-2.5	-3	-2.5	-3.5	-5	-3.5	-5	-5	NA
Met	High	0.5	2	1.5	2	0.5	0.5	NA	NA	NA	NA	NA
Met	High	5	2	4	3	4	-3	2	5	5	2	3
Met	Low	-1	-1	-4	-6	-6	-5	-5	-5	-6	-5	-4
Met	Medium	-2	-3	-5	-5	-5	-3	-4	NA	NA	NA	NA
Met	Low	-1.5	-1.5	-0.5	-0.5	-0.5	-0.5	-0.5	-0.5	-0.5	-2	2.5
Met	Low	0	0	NA	NA	NA	NA	NA	NA	NA	NA	NA
Met	Medium	0	0	-1	-1	-1	-2	-2	-2	-1	-1	-2
Met	Medium	-0.5	-2	-1.5	-1.5	-1.5	-1.5	-2	-2.5	-3.5	-4.5	-5.5
Met	High	0	0	0	-0.5	-4	-1	-1	-1	0	0	-1
Met	Low	-1.5	-1.5	-1.5	-2	-2	0.5	0.5	0.5	0.5	0.5	-0.5
Met	High	-1	-2	-4.5	-5	-8	-8	-9	-8	-8	-7	-2
Met	High	-3	-3	-4	-4	-3	-4	-4	NA	NA	NA	NA
Met	High	0	-2	-2	-3	-3	-3	-4	-5	-5	-6	-7
Met	Medium	0	-1	-2	-1	-1	0	0	0	0	-2	-2
Met	Medium	-5	-5	-5	-3	-3	-3	-3	-4	-5	-5	NA
Met	Medium	-2	-4	-4	-4	-4	-4	-4	-4	-4	-3	-4
Met	High	-1	0	0	-1.5	-2	-3	-3	NA	NA	NA	NA
Met	Low	0	0	0	-2	0	0	0	0	0	-1	0
Met	High	3	1	1	0	-0.5	-1	-1	NA	NA	NA	NA
Met	Low	-1	0	0	-1	0.5	0	2	3	3	-6	0
Met	Medium	0	0	-1	-1	0	-1	-1	-2	-1	-2	-1
Met	Medium	0	0	-1	-1	0	-1	-1	-2	-1	-2	-1
Met	Low	-2	-3	-4	4	4	3	NA	NA	NA	NA	NA
Met	High	0	0	-1	-1	-2	-1	-2	-2	-2	-2	-2
Met	Medium	0	0	-1	0	0	0	0	-1	-3	-1	-3
Met	Low	0	-1.5	-3	0	-1	-1	-1	-1	0	-1	-1
Met	Low	0	0	-2	-2	-2	0	-2	-3.5	-4	-4	-4
Met	Medium	0	-1	-2	-2	-1	-2	NA	NA	NA	NA	NA
Met	Medium	-1	0	-1	1	0	1	NA	NA	NA	NA	NA
Met	High	-0.5	-0.5	-1.5	-2.5	-3.5	-0.5	-2.5	-1.5	-0.5	-1.5	-2.5
Met	Medium	-0.5	-1.5	-1.5	-0.5	-0.5	-0.5	NA	NA	NA	NA	NA
Met	Medium	0	0	-1	0	3	2	1	0	5	0	-1
Met	Low	0	0	-1.5	-0.5	-0.5	-1.5	-1.5	-0.5	-1.5	-1.5	-2.5
Met	Low	0	-1	-3	NA	NA	NA	NA	NA	NA	NA	NA
Aca	Low	1	2	2	1	0	0	0	NA	NA	NA	NA
Aca	High	0	0	0	0	1	0	0	1.5	0	-1	1
Aca	Low	1	0	-1	-1	-1	0	-1	NA	NA	NA	NA
Aca	Meduim	0	0	0	0	-1	-2	-2	-2	-3	0	-2
Aca	Low	-19	-19	-21	-21	-22	-23	-22	-22	-22	-22.5	-20
Aca	High	0	-23	-1	-2	-2	-2	-2	NA	NA	NA	NA
Aca	Low	0	-1	-3	-5	-5	-3	0	NA	NA	NA	NA
Aca	Meduim	-0.5	-1.5	-0.5	-3	-3	NA	-4	-4	-3	-5	-3
Aca	High	0	0.5	-1.5	-1.5	-2	-2	-2	-2	-1	12	-2
Aca	Meduim	0	-1	-3	-3	-5	-4	-4	NA	NA	NA	NA
Aca	Low	0	-1	-3	-3	-4	-4	-6	-6	-4.5	-6.5	-6
Aca	Low	0	-2	-2	-3	-2	-1	-2	-3	-2	-2	-3
Aca	Meduim	0	0	-3	-4	-4	-6	-6	-6	-4	-4	-8
Aca	High	1	1	0	0	0	0	1	2	2	1	-3
Aca	Low	-1	-2	-2.5	-2	-2	-1	-4	-4	-4	-5	-2
Aca	High	-0.5	-0.5	0	-2	-1	0	0	0	0	0	0
Aca	Low	-4	-2	-3	-1	-2	-2	-1	-4	-2	1	3
Aca	Meduim	-2	-3	-4	-5	-6	-5	-3	-4	-2	-2	-3
Aca	Low	0.5	-2	-4	-6	-5	-5	-6	-6	-5	-5.5	-5
Aca	Low	-2	-3.5	-5	-6	-5	-5.5	-4	-5	-8.5	-5	-5.5
Aca	Meduim	0	-2	-3	-4	-6	-5	-5	-7	-8	-9	-8
Aca	High	-1	0	-2	-2	-2	-4	-3	-4	-6	-5.5	-6
Aca	Low	1	1	-1	0	-1	0	NA	NA	NA	NA	NA
Aca	High	0	-1	-2	-3	-3	-2	-4	-3.5	-3	-5	-7.5
Aca	High	0	0	0	0	1	0	0	NA	NA	NA	NA
Aca	Meduim	2	1	-3	-4.5	-3	-4	-3	-3	-1	-3	-1
Aca	Meduim	0	0	2	-2	-1	-3	0	0	1	-2	-3
Aca	High	-1	-2	-3	-6	-6	-7	-8	-8	-8	-10	-8
Aca	High	0	0	-1	-3	-4	-5	-5	NA	NA	NA	NA
Aca	High	-2	-3	-2	-3	-4	-8	-6	NA	NA	NA	NA
Aca	Low	0	-1	-2	-5	-2	-1	-3	NA	NA	NA	NA
Aca	Meduim	0	0	0	0	1	-1	-1	NA	NA	NA	NA
Aca	Low	0	-2	-3	-2	-4	-5	-3	NA	NA	NA	NA
Aca	Meduim	0	-2	-1	-4	-4	-4	-5	-4	-2	-6	-4
Aca	Low	0	2	0	0	-1	0	-1	NA	NA	NA	NA
Aca	Meduim	0	0	0	-1	-1	0	-2	-2	-1	-6	-5
Aca	Low	1	1	1	0	-1	1	1	NA	NA	NA	NA
Aca	Meduim	-2	-1	-1	-1	-3	-2.5	-1	0	0	0	-3
Aca	Low	-1.5	-4	-4	-3	-1	1	0	1	1	-1.5	-2
Aca	Low	0	0	0	0	NA	NA	NA	NA	NA	NA	NA
Aca	Low	-2	-1	-0.5	-1	-1	-1	-1	NA	NA	NA	NA
Aca	Low	0.5	-1	0.5	1.5	2	1.5	0.5	1	1.5	2	0.5
Aca	Meduim	-0.5	-2.5	-3.5	-3.5	-4.5	-3.5	-4.5	-4.5	-2	-2	-3.5
Aca	Meduim	-0.5	-1	-1.5	-1.5	-2.5	-1.5	-0.5	-2.5	-2.5	-2.5	-2.5
Aca	Meduim	-3	-3	-2	-2	-2	-3	-3	NA	NA	NA	NA
Aca	High	0	0	-0.5	-0.5	-0.5	-0.5	-0.5	NA	NA	NA	NA
Aca	Meduim	0	1	0	0	NA	NA	NA	NA	NA	NA	NA
Aca	Low	-2	-3	-3	-2	-4	-5	-5	-5	-5	-5	-3
Aca	Low	0	-4	-6	-7	-3	-4	-4	-4	-4.5	-1	-4
Aca	High	-0.5	-0.5	-0.5	-7.5	-0.5	-0.5	-1.5	-0.5	-0.5	-1.5	-1.5
Aca	High	-2	0	0	0	0.5	1	0	0	0	1	-2
Aca	High	-1	-2	-4	-5.5	-5	-6	NA	NA	NA	NA	NA
Aca	Meduim	-1	0	-2	-2	-2	-2	-2	-3	-3	-3	-2
Aca	Meduim	-2	-2	-3	-3	-4	-6	-8	-11	-9	-9	-9
Aca	Low	0	1	-1	-1	-2	-2	-5	-5	-5	-7	-5
Aca	High	0	0	0	-1	-2	-2	-2	-2	-4	-4	-6
Aca	High	0	0	0	-2	-3	-4.5	-4.5	-5	-4	-5	-5
Aca	High	4	2	2	2	1	2	1	2	2	1	0.5
Aca	High	-2	-2	-4	-5	-8	-8	-9	-9	-10	-9	-9
Aca	High	1.5	1.5	1.5	1.5	1.5	0.5	1.5	1.5	-1.5	-1.5	0.5
Aca	Low	1	1	0	0	1	0	1	NA	NA	NA	NA
Aca	High	1	0	0	-1	1	-2	-2	NA	NA	NA	NA
Aca	High	0	0	2	2	0	-2	0	-1	-4	-7	-6
Aca	Meduim	0	0	-1	-1	-2	-2	0	NA	NA	NA	NA
Aca	Meduim	1	1	-3	-2	-1	-2	0	0	-1	0	-1
Aca	Meduim	1	0	-1	-4	-7	-8	-5	-5	-4	-4	-3
Aca	High	-3	-5	-7	-8.5	-9	-11	-12	-12	-12	-12.5	-13
Aca	Meduim	0	0	0	-2	-2	-2	-2	-2	-1.5	-2	-2
Aca	Low	-1	-2	-3	-2	-4	-4	-4	-4	-4	-4	-5
Aca	Low	-2	-2	-4	-4.5	-5	-5	-5	-5	-5	-5	-6
Aca	High	-1	-1	-1	0	0	1	0	NA	NA	NA	NA
Aca	High	0	0	0	0	0	0	0	0	0	-1	-1
Aca	High	-1	-1	-2	-2	-3	-3	NA	NA	NA	NA	NA
Aca	High	0	-0.5	-1	-1	-1	-1	-1	-1	-1	-2	-2
Aca	Meduim	0	1	1	1	1	1	1	1	1	0	0
Aca	Low	0	0	0	0	1	1	1	1	0.5	0	0
Aca	Low	0	-1	-1	-1	-1	-1	-1	-1.5	-2	-2	-1.5
Aca	Meduim	0	0	0	0.5	0.5	0	0	-0.5	-1	-1	0
Aca	Meduim	-2	-3	-3	-3	-3.5	-3.5	-4	-4	-4	-3	-3
Aca	Meduim	0	0	0	0	1	0	-1	-1	-1.5	-1	-1
Aca	High	-3	-1.5	-1	-1	0	0	1	NA	NA	NA	NA
Aca	High	0	0	-1	-1	-0.5	-3	NA	NA	NA	NA	NA
Aca	High	-0.5	-1	-5	-6	-8	-9	-9.5	-12	-10	-12	NA
Aca	Meduim	1	1	1	2	1	0	-1	-2	-1.5	1	-1
Aca	Meduim	0	1	0	-1	-1	-1	-1	1	0	3	3
Aca	Low	-1.5	-1	-2	-2	-6	NA	NA	NA	NA	NA	NA
Aca	Low	2	1	0	1.5	1	1	1	2	2	3	3.7
Aca	High	-1	-2	-3	-5	-7	-8	-9	-7	-8	-7	-4
Aca	Meduim	-0.5	-1.5	-2	NA	NA	NA	NA	NA	NA	NA	NA
Aca	Low	0	-1.5	-1.5	-1.5	-1	-1	-2	-1	0	0	0
Aca	High	0	1	1.5	2.5	1	-0.1	-0.5	2	-0.5	2	2
Aca	High	0	-2	-1	-3	-6	-6.5	-6	-5	-6	-6	-7
Aca	Meduim	-1.5	-1.5	-2.5	-5	-6	-6.5	-8.5	-9	-9.5	-9.5	-10.5
Aca	Meduim	0	0	-1	-1	-3	-3	-3	-3	-2.5	-5	0
Aca	Meduim	-0.5	-1.5	-1.5	-1.5	-2	-2.5	-3	-3.5	-4	-4.5	-5.5
Aca	Low	0.5	0.5	2	1	-0.5	0	1.6	NA	NA	NA	NA
Aca	Meduim	0	0.5	0.5	-1	-0.5	0	-0.5	-0.5	2	1	1.6
Aca	Meduim	-1.5	-1.5	-2	-3.5	-2.5	-3.5	-4.5	-3.5	-3.5	-2.5	0.5
Aca	Low	1	1	1	1	1	0	-0.5	-1	-2	-2	6
Aca	Low	-0.5	0.5	1.5	2.5	0.5	1	-2.5	NA	NA	NA	NA
Aca	Low	0	-0.5	-1.5	-1.5	-5.5	-6	-6	-6.5	-9	-8	-10
Aca	High	0	-0.5	-1	-1	-1.5	-2	-1.5	-2	-1.5	-1	1
Aca	Low	0	-0.5	-1	-1.5	-1.5	-1	0	NA	NA	NA	NA
Aca	Low	0.5	-0.5	-1	-3.5	-4	-5	-4.5	4	4	3.5	-4.5
Aca	Meduim	0.5	-0.2	0	0	-0.5	-3	-2	-2.5	-2.5	-3	-4
Aca	High	-4	-4	-4	-4	-6	-6.5	-5.5	-7.5	-8	-7	-5
Aca	Meduim	-1	-2	-4	-7	-7	-8	-8	-7	-7	-5	-7
Aca	Meduim	-1	-1	-3.5	-4.5	-6	-7	-7.5	-6.5	-7.5	-7.5	-8.5
Aca	High	0.5	-0.5	-2	-3	-4	-4	-4	-3.5	-1.5	-0.5	3
Aca	Meduim	0.5	-0.5	-1	0.5	-1	-2.5	-1.5	NA	NA	NA	NA
Aca	Low	0	-1.5	-2	-3	-2.5	-4	-4	-3	0	1	0
Aca	Low	-3	-4	-4.5	-5	-4	-5	-3.5	-3	-3	-3	-1.5
Aca	Meduim	-1.5	-2.5	-4.5	-6.5	-7	-6	-6	-5	-6	-5	-8
Aca	High	-0.5	-2	-5.5	-6	-4	-2.5	-1	-1	-2	-3	-2.5
Aca	Low	0	-0.5	-0.5	-2	-2	-1.5	0	0	-1	0	-1
Aca	Meduim	-2	-2.5	-3.5	-2.5	-2.5	-1	-0.5	-1	-2	-2	-3
Aca	Low	-1	-2	-2	-4	-3	-3	-4	-3.5	-3.5	-5	-5
Aca	Low	-2	-2	-2	-3	-4	-4	-6.5	-7	-7.5	-7	-6
Aca	High	0	0	0	0	-1	2	3	NA	NA	NA	NA
Aca	Low	-1	-1	-1	1	1.5	1.5	2	2	1.5	1	1.5
Aca	Meduim	10.5	10	7.5	5	10	10	10	10	10	10	9
Aca	High	-1	-1	-5	-7	-7	-8	-8	-7	-7	-7	-4
Aca	High	-1	-2	NA	NA	NA	NA	NA	NA	NA	NA	NA
Aca	High	2	-1.5	NA	-3	-2	-2	-2	-2	-2	-2	-2.5
Aca	Low	-1.5	-7.5	-3	-4	-5	-4	-4	-4	-6	-6	-7
Aca	High	-1	-1	-3	-2.5	-2.5	-2.5	-2	-3	-2.5	-2.5	-5
Aca	High	0	-1	-3.5	-3	-3	-3	-3	NA	NA	NA	NA
Aca	Low	0.2	-1	-1.1	-2.3	-1.6	-2	NA	NA	NA	NA	NA
Aca	High	-1	-0.8	-1	-2.3	-1.3	-1.5	-2.3	-2	-1.8	-2	-0.8
Aca	Low	-0.1	-1	-0.3	-1.5	3	3.2	3.4	3.3	3.1	2.4	3.8
Aca	Low	-0.5	-0.5	-1	-2	-3.5	-3.5	-3	-3.5	-4	-4	-7
Aca	High	-0.4	-1.1	-1.7	-0.1	0.1	0.2	0.2	-0.3	-0.4	0.1	0.3
Aca	Low	-1.5	-1.5	-2	-1.5	-4.5	-4.5	-4	-3.5	-3	-5	-5
Aca	High	0	-0.5	0.5	2.5	-0.5	-1	0	NA	NA	NA	NA
Aca	High	-0.3	0.4	0	0.4	-0.2	-0.7	-1.7	-1.8	-1.9	-2.2	-1.6
Aca	High	-0.3	0.7	-0.7	-0.6	-0.8	0.2	0.8	-0.5	-0.7	-1.6	-1.5
Aca	High	0.5	0.9	0.7	1.1	0.9	-0.7	-1	-0.8	-0.5	0.1	-0.9
Aca	Meduim	-0.2	-0.1	-1.3	-1.9	-2.4	-2.9	-3.9	-5.3	-3.6	-3.5	-0.7
Aca	Meduim	-0.2	-0.8	-3.1	-3.1	-2.6	-2.8	-3.1	-3.5	-5.8	-3.5	-2.2
Aca	Meduim	0.2	-1.3	-3.3	-2.5	-3.8	-4.3	-4.9	-4.3	-4.1	-3.8	-2.7
Aca	Low	-3	-2.5	-2.5	-3.5	-2	-3.5	-8	NA	NA	NA	NA
Aca	Low	2	1.2	1.7	2.7	1.2	1.2	1.3	0.8	0.1	-0.9	2.5
Aca	Meduim	-0.6	NA	NA	NA	NA	NA	NA	NA	NA	NA	NA
Aca	Low	0	0	0	-4	-4	-3.5	-5	-6	-6	-5	-6
Aca	High	-2.2	-2	-2.1	-4.4	-4.8	-5.8	-7	-5.9	-6.1	-7.3	-6.9
Aca	Meduim	-1	-1.7	-1.6	-1.1	-2.8	-3.8	-5.3	-5.5	-5	-4.8	-6.8
Aca	Low	0.4	-1.7	-1.7	-1.1	-1.5	-1.9	-2.6	-3.6	-3.1	-3.3	0.5
Aca	Low	0	0.5	1	NA	NA	NA	NA	NA	NA	NA	NA
Aca	Meduim	-0.1	0.1	-0.2	-0.7	-1.6	-1.8	-4.9	-5.1	-5.6	-5.4	-5.5
Aca	High	-1	-0.4	-1.8	-0.8	-2.2	-2.5	-3.2	-3.2	-3.4	-3.2	-1.4
Aca	Low	-0.1	0	0	0	-1.3	-1.8	-2.2	-2	-1.9	0.5	-1.4
Aca	High	-0.1	-0.3	-0.3	-1.3	-4.3	-6.1	-6.6	-5.5	-4.7	-5.3	-4.9
Aca	Meduim	0	0	0	NA	NA	NA	NA	NA	NA	NA	NA
Aca	Meduim	-0.8	-0.8	-3.3	-4.8	-4.8	-5.3	-5.3	-5.3	-5.3	-4.8	-5.8
Aca	High	-2.3	-3.1	-6.3	-7.1	-7.1	-7.3	-7.2	-6.9	-7.3	-8.1	-8.7
Aca	Low	0	-0.5	-3.5	NA	NA	NA	NA	NA	NA	NA	NA
Aca	Meduim	4	4	3	2	3	2	4	4	4.5	5	4
Aca	High	-0.5	-1	-3	-5	-6	-8	-8.5	-8.5	-9	-9	-9
Aca	Meduim	0	1	0	-1.5	-2	-3	-4	-4	-4	-4	-4
Aca	Meduim	-1	-2	-2	-2	-2	-1	-1	-1	-1	3	3
Aca	High	0	0	0	0	0	0	0	0	0	0	0
Aca	Meduim	-1	-2	-2.5	-2.5	-2	-2	-2	-3	-3	-4	-4
Aca	High	0	0	0	2	2	2	1.5	1	1	2	2
Aca	High	-0.5	-0.5	-0.5	-1.5	-0.5	-0.5	-0.5	-0.5	-0.5	-2	-2
Aca	High	0	0	1	0	6	6	5	5	5	5	5
Aca	Meduim	0	0	NA	NA	NA	NA	NA	NA	NA	NA	NA
Aca	High	0	0	-1	-4	-4	-4	-4	NA	NA	NA	NA
Aca	Meduim	0	0	0	0	0	0.5	1	1	1	1	NA
Aca	Low	0	0	-0.5	-0.5	-0.5	0	-0.5	-1	-1	-1	-1
Aca	Low	0	-0.5	0	-0.5	-0.5	-1	0	-0.5	-0.5	-0.5	-0.5
Aca	High	0	3	3	2.5	2.5	2.5	3	NA	NA	NA	NA
Aca	Low	-0.5	-0.5	-0.5	-0.5	-0.5	-1	-1	-1	-1	-0.5	-0.5
Aca	Low	-1	-1	-3	-4	-4	-1	-1	-1	-1	-1	-0.5
Aca	Low	0	0	-1	-1	-1	-1	-2	-2	-2	-2	-2
Aca	Low	-1	-1	-1.5	-2	-2	-2.5	-5	-4.5	-4.5	-6	-6
Aca	High	0	0	0	NA	NA	NA	NA	NA	NA	NA	NA
Aca	High	0	-0.5	-0.5	-0.5	-0.5	-0.5	-0.5	NA	NA	NA	NA
Aca	Low	0	0	0	0	0	0	0.5	NA	NA	NA	NA
Aca	Low	0	-0.5	-0.5	-0.5	-0.5	-0.5	-0.5	NA	NA	NA	NA
Aca	Low	0	0	0	0	0	0	0	0	0	-1	-1
Aca	Meduim	-1	-2	-2.5	-2.5	-3	-3	-3	-4	-4	-6	-7
Aca	High	0.5	0.5	0.5	0.5	1	1	1	0.6	0.5	-1	-1.5
Aca	High	0	0	0	0	0	0	0	NA	NA	NA	NA
Aca	Meduim	0	0	0	0	-0.5	-0.5	-0.5	-0.5	-1	-1	-1
Aca	Meduim	0	-0.5	0	0	0	0	0	0	0	0	0
Aca	Meduim	0	0	1	1	1	1	1	1	0.5	0	0
Aca	Meduim	0	0	0	NA	NA	NA	NA	NA	NA	NA	NA
Aca	High	-0.5	-0.5	NA	NA	NA	NA	NA	NA	NA	NA	NA
Aca	High	0	-0.5	-0.5	-0.5	-0.5	-0.5	-0.5	-1	-1.5	-1.5	-1.5
Aca	Low	-1	-0.5	-0.5	-2	-2.5	-1	-3.5	-4.7	-4.5	-5	-5.5
Aca	High	0	-1.5	-1	-1	0	1	0	0	-1	-1	0
Aca	Meduim	-2	-2	-1	-2	-1	-2	-1	-2	-1	-1	-1
Aca	Low	0	-2	-3	-5	-4	-4	-5	-5	-5	-5	-4
Aca	Low	-1	-2	-3	-4	-4	-4	-4	-4	-4	-5	-5
Aca	Meduim	0	0	0	0	0	-1	-1	-1	-1	0	0
Aca	Meduim	0	0	0	0	-1	-2	-3	-3	-3	-3	-3
Aca	High	-1	-3	-5	-7	-8	-8	-9	-9	-9	-9	-9
Aca	High	0	-1	-1	-1	-1	-1	1	1	1	0	0
Aca	High	0	0	0	-1	-2	-3	-4	-4	-4	-5	-6
Aca	High	0	0	0	0	0	0	0	0	0	0	1
Aca	Low	1	1	0	0	-2	-4	-5	-5	-5	-5	-7
Aca	High	-1	0	-1	-1	-3	-1	-6	-6	-6	-6	-6
Aca	Meduim	0	0	0	-2	-3	-3	NA	NA	NA	NA	NA
Aca	Meduim	0	0	0	-2	-3	-3	NA	NA	NA	NA	NA
Aca	Meduim	0	-1	-2	-2.5	-3	-3	-5	-5	-5	-4	-2
Aca	Low	-1	-1	1	1	0	-2	-3	-5	-6	-7	-7.5
Aca	Low	-1	-1	1	1	0	-2	-3	-5	-6	-7	-7.5
Aca	Low	-1	-1	1	1	0	-2	-3	-5	-6	-7	-7.5
Aca	Low	-2	-3	-4	-4	-4	-6	-7	-7	-7	-5	-4
Aca	Meduim	0	-1	-1	-1	-3	-5	-7	NA	NA	NA	NA
Aca	Low	0	0	0	0	0	-2	-3.5	-4	-4	-4	-4
Aca	Meduim	0	3	4	4	4	3	4	4	4	5	5
Aca	Meduim	0	-1	-1.5	-2	-3	-3	-4	-4	-2	-2	-2
Aca	High	0	0	0	-1	-1	-1	0	0	0	0	-2
Aca	Meduim	0	0	-1	-2	-2	-2	-2	-2	-2	0	1
Aca	Meduim	-3	-3	-3	-5	-6	-7	-8	-8	-8	-8	-7
Aca	High	0	0	0	0.2	0	-2	-4	-4	-4	-6	-7
Aca	High	0	-2	-5	-7	-10	-11	-12	-12	-11	-12	-12
Aca	Meduim	0	-1.5	-2	-2	-5.5	-6	-6	-6	-6	-4	-4
Aca	Low	-1	-1	-2	-3	-3	-2	-2	-1	-1	-1	-1
Aca	Low	-1	-1	-1.5	-3	-3	-4	-4	-4.5	-4.5	-5	-5
Aca	High	0	-1	-1	1	1	1	3	3	3	4	3
Aca	High	0	0	0	0	0	-2	-4	-4	-4	-4	-4
Aca	Meduim	-1	-2	-2	-2	-3	-2	-2	-2	-1	0	0
Aca	Meduim	2	-2	-2	-3	-3	-4	-4.5	-5	-5	-5	-5
Aca	Meduim	-1	-2	-4	-5	-5	-6	-6	-6	-5	-5	-5
Aca	Low	0	0	1	1	1	1	2.5	3	3	3	3
Aca	Low	0	-1	-2	-3	-3	-3	-2	-2	-2	-2	-2
Aca	Low	-1	-2	-4	-5	-5	-5	-3	-5	-5	-5	-6
Aca	Low	0	0	0	0	0	0	0	0	0	0	0
Aca	Low	0	0	0	0	0	0	0	0	0	0	0
Aca	High	0	0	0	0	0	1	1.5	1	1	0	0
Aca	High	0.5	0	-1.5	-1.5	-2	-2	-2.7	0.5	0	0	4
Aca	Low	-0.2	-1.1	-3.1	-3.6	-5.6	-5.6	-8	-8.8	-6.6	-8.6	-7.6
Aca	Meduim	5.3	5.1	5.1	4.6	6.1	6.1	6.7	7.1	6.6	7.6	6.1
Aca	Meduim	-1	-2.5	-3	-3.7	-4	-4.5	-4.3	-4	-3	-5	-6
Aca	Meduim	2	2	-1	1	-1	-2	-2.1	-1	-1	-1	-1
Aca	Low	0.6	0.6	0.3	0.1	-1.9	-0.9	-0.9	-0.9	0.1	-1.4	-0.9
Aca	Low	0.5	-0.5	-3.5	-4	-3	-3	-2.8	-3.5	-3.5	-1.5	-2.5
Aca	Meduim	1	0	0	-7.7	-7	-7	NA	NA	NA	NA	NA
Aca	High	0	0	0	-0.5	0	0	2	2	3	3	-0.7
Aca	High	0	-0.5	-1	-0.9	-1	-0.5	3.2	3	3	4	3
Aca	Meduim	0.6	-0.4	-0.9	0.1	-1.4	0.6	-1.9	-1.4	1.1	-0.4	-0.4
Aca	Meduim	-1.5	NA	NA	NA	NA	NA	NA	NA	NA	NA	NA
Aca	Low	-2.3	-1.5	-2.5	-0.7	-1.5	0.5	-0.5	-0.5	-0.5	-0.5	0.5
Aca	Meduim	1.6	1.6	1.6	0.3	-0.9	-0.9	NA	NA	NA	NA	NA
Aca	Low	1	0.8	-0.2	1.4	2.9	2.4	2.4	3.4	2.4	0.4	0.4
Aca	Meduim	-0.1	1.4	1.4	-0.6	1.4	1.4	0	0.4	0.4	0.9	-1.6
Aca	High	-2	-2	1	-3.1	-2.5	-2	-4.5	-5	-4.5	-5	-6
Aca	High	2.3	1.8	2.8	2.3	2.8	2.8	3.8	3.8	3.8	4.3	1.8
Aca	Low	1	1	1.1	1	1.5	1	-1	-2	-3	-2	-2
Aca	High	0.6	0.6	NA	NA	NA	NA	NA	NA	NA	NA	NA
Aca	Meduim	-0.5	0	-0.5	-1	-2	-2.5	-4	-5	-5	-5	-4
Aca	Meduim	1.7	-0.3	-0.3	0.7	-1.3	-4.3	-5.9	-4.3	-5.3	-4.3	-1.3
Aca	High	3	1.5	2	2	2	-1	-2	-2	-2	-3	0
Aca	High	-2.5	-0.5	-3.5	-3.5	-4	-4.5	-5	-5.5	-2.5	-2	-0.5
Aca	High	2.5	1.5	-1.5	-0.5	-2.5	-4.5	-3.5	-4	-0.5	0.5	1.5
Aca	Meduim	0	0	-5	-3	-4	-4.5	-3	-2	-2	-1	-2
Aca	Low	0	0.5	0	-3	-3	-3	-2	-1	0	0	-1
Aca	Meduim	0	-1.5	-1.5	-2	-1.5	-3.5	-2.5	-6.4	-4.5	-4.5	-4.5
Aca	Meduim	-2	-2	-3.5	-3	-4	-3.5	-2	-2.5	0.5	0	3
Aca	Low	0	0	0	0	-0.5	-1	-2	-1.5	-2	1	0
Aca	Meduim	2	0	-3	-4	-2.5	-2	-1	-1	-1	-2	-4
Aca	Low	-2	-1.5	1	-2	-2	3	3	6	5.5	4	4
Aca	Meduim	1	0.5	0	1	4	3	1	2	2	1	2
Aca	High	0	-0.5	-3	-2	1	-1	-2	-2	-2	-2	0
Aca	Low	0	1	0.5	2	-3	-2.5	-0.1	2	2	0	0
Aca	Low	0	0	0	-1	-2.5	-2	0	-1	-1	-2	NA
Aca	Low	0	0	-3	-3	-3	-3	-4	-5	-6	-7	-4
Aca	Meduim	0	-4	NA	NA	NA	NA	NA	NA	NA	NA	NA
Aca	Meduim	-1.5	-2.5	-5	-7	-6	-6	-5.5	-2	-6	-6	-5
Aca	Low	0.5	-0.5	-1.5	-2	-2	-2	-2	-3	-4	-4	-1
Aca	Meduim	-3	-6	-6	-5	-5	-8	-6	-4	-5	-6	-7
Aca	Low	-1	-2	-3	-3	-5	-5	-6	-6	-1	-3	-4
Aca	High	-1	-1	-2	-1	-1	-2	-1	NA	NA	NA	NA
Aca	High	1	0	-0.5	-1	-0.5	-1	-0.5	-3	-3	-4	0
Aca	Meduim	0	-1	-2.5	-5	-5	-5	-4	-4	-4	-3	-2
Aca	High	-1	-2	-3	-3	-5	-5	-7	-9	-10	-13	-15
Aca	High	0	-1	1	-3	-4	-4	-3	NA	NA	NA	NA
Aca	High	0	0	0	-3	-3	-3	-4	-4	-4	-4	-5
Aca	Meduim	0	-2	-5	-10	-10	-10	-10	-10	-5	-11	-12
Aca	High	-1	-1.5	-2	NA	NA	NA	NA	NA	NA	NA	NA
Aca	Meduim	-6	-7	-7	-9	-10	-8	-9	-9	-9	-8	-10
Aca	High	0	-1	-1.5	-1.5	-1	0.5	0.5	2.5	3.5	1.5	0.5
Aca	Low	-13	-13	-13	-13	-13	-13	-13	-14	-14	-13	-13
Aca	High	1	2	0	-1	1	1	5	4	5	7	5
Aca	Low	0	0	0	-1	-1	-2	0	0	-1	-4	-5
Aca	Meduim	-1.5	-1.5	-1.5	-1.5	-1.5	-3.5	-1.5	-1.5	-0.5	-1.5	0.5
Aca	Meduim	-0.5	-0.5	-1	-1	-1	-0.5	-0.5	-0.5	0.5	NA	NA
Aca	High	0.5	-2	-2.5	-4	-5	-5	-5	-5	-5	-3	-5
Aca	Low	-2	-1	-4	-8	-6	-6	-7	-8	-6	-3	NA
Aca	Low	0	-1.5	-2	-3	-4	-4	1	1	1.5	0	0
Aca	Low	1	-0.5	-0.5	-0.5	-0.5	-1	-1	0	0	-2	-6
Aca	High	0	0	-1	-5	-5	-5	-2	-2	-2	-2	-2.5
Aca	Meduim	0	-2	-2	-2	-2	-2	-6	-2	-2	-2	-1
Aca	Low	0	0	-1	-2	-2	1	2	4	3	3	4
Aca	Meduim	-2	-3	-6	-4.5	-4	-5	-6	-4	-8	-7	-7
Aca	High	-1	-1	-1	-1	-1	-1	0	-2	-1	-1	-1
Aca	High	0	-9	-5	-4	-4	-4	-1	-2.5	-3	-4	-4
Aca	Low	0	-1	NA	NA	NA	NA	NA	NA	NA	NA	NA
mtDNA-CN: Participants were evenly stratified into low, medium, and high groups according to standardized mtDNA-CN level.
